# Supplementary material for: Supplementation of Paraformic Acid as a Substitute for Antibiotics in the Diet Improves Growth Performance and Liver Health in Broiler Chickens
Source: Animals (Basel). 2022 Oct 18;12(20):2825. doi: 10.3390/ani12202825 (PMC9597723; doi:10.3390/ani12202825)
Supplement: Supplementary file 1 [file animals-12-02825-s001.zip]

Archive with 1 entries (1 files):
- animals-1912098-supplementary.pdf
